# Supplementary material for: The Threshold Bootstrap Clustering: A New Approach to Find Families or Transmission Clusters within Molecular Quasispecies
Source: PLoS One. 2010 Oct 25;5(10):e13619. doi: 10.1371/journal.pone.0013619 (PMC2963616; doi:10.1371/journal.pone.0013619)
Supplement: File S1 — Software source and compiled code (0.02 MB ZIP) [file pone.0013619.s003.zip]

Archive with 3 entries (3 files):
- post_processing_TBC.R
- TBC.class
- TBC.java
