# Supplementary material for: The Threshold Bootstrap Clustering: A New Approach to Find Families or Transmission Clusters within Molecular Quasispecies
Source: PLoS One. 2010 Oct 25;5(10):e13619. doi: 10.1371/journal.pone.0013619 (PMC2963616; doi:10.1371/journal.pone.0013619)
Supplement: File S1 — Software source and compiled code (0.02 MB ZIP) [file pone.0013619.s003.zip › post_processing_TBC.R]

rm(list=ls(all=TRUE))
data=read.table("PATH",sep="\t") #insert your data path here
library(e1071)
data=data[,-length(data)]

cont=0
adjrandindlist=list()
for (i in 2:length(data))
{
	adjrandind=NULL
	for (j in 2:length(data))
	{
		cont=cont+1
		plot(cont/(length(data)*length(data)))
		ari=classAgreement(table(data[,i],data[,j]))$crand
		if (j==i)
			ari=1
		adjrandind=c(adjrandind,ari)
	}
	adjrandindlist[[i]]=adjrandind
}

adjrandindlikel=NULL
for (i in 2:length(data))
{
	likel=0
	for (j in 1:length(adjrandindlist[[i]]))
	{
		if (!is.na(adjrandindlist[[i]][j]) & adjrandindlist[[i]][j]>0)
		{
			likel=likel+log(adjrandindlist[[i]][j])
		}
		else
			likel=likel+log(0.000001)
	}
	adjrandindlikel=c(adjrandindlikel,likel)
}

finalindlikel=which(adjrandindlikel==max(na.omit(adjrandindlikel)))+1
finalclusteringlikel=data[,c(1,finalindlikel)]
finalclusteringlikel[order(finalclusteringlikel[,1]),]


sortps=sort(adjrandindlikel)
thres=sortps[0.75*length(sortps)]
indgood=which(adjrandindlikel<=thres)+1
#indgood=which(adjrandindlikel<=0.05)+1
numclust=length(table(finalclusteringlikel[,2]))
representind=finalindlikel[1]
support=NULL
clusnames=NULL
cont=0
for (j in 1:numclust)
{
	supp=0
	tot=0
	for (k in 1:length(indgood))
	#for (i in 2:length(data))
	{
		i=indgood[k]
		#if (i!=representind)
		{
			tb=table(data[,representind],data[,i])
			tot=tot+sum(tb[j,])
			othind=which(tb[j,]==max(tb[j,]))[1]
			tot=tot+sum(tb[,othind])
			tot=tot-max(tb[j,])
			supp=supp+max(tb[j,])
		}
	}
	support=c(support,supp/tot)
	clusnames=c(clusnames,j-1)
	cont=cont+1
	plot(cont/numclust)
}
support=as.data.frame(cbind(support,clusnames))
final=merge(finalclusteringlikel[,c(1,2)], support, by.x = names(finalclusteringlikel)[2], by.y="clusnames")
final
summary(adjrandindlikel)
classAgreement(table(final$V1,final[,1]))
summary(final$support)
table(final[,1],final[,2])
