# Supplementary material for: The Threshold Bootstrap Clustering: A New Approach to Find Families or Transmission Clusters within Molecular Quasispecies
Source: PLoS One. 2010 Oct 25;5(10):e13619. doi: 10.1371/journal.pone.0013619 (PMC2963616; doi:10.1371/journal.pone.0013619)
Supplement: File S1 — Software source and compiled code (0.02 MB ZIP) [file pone.0013619.s003.zip › TBC.java]

import java.io.*;
import java.lang.*;
import java.util.*;

public class TBC
{
	public static void main(String [] args)
	throws Exception
	{
		System.out.println("please enter NUCLEOTIDE FASTA alignment file name and relative path");
		BufferedReader b = new BufferedReader(new InputStreamReader(System.in));
		String filename=b.readLine();
		
		System.out.println("do you want slow clustering? (type yes or y, any other key set it to fast)");
		String slow=b.readLine();
		if (slow.equals("y") || slow.equals("yes"))
			slow="slow";
		else
			slow="fast";
		System.out.println("type in number of runs (any integer number >1, default is 100)");
		String nruns=b.readLine();
		int runs=100;
		try
		{
			runs = Integer.parseInt(nruns);
		}
		catch (NumberFormatException nfe)
		{
			runs=100;
		}
		if (runs<1)
			runs=100;
		System.out.println("do you want to optimise the distance threshold value? (experimental, rather slow and not extremely stable (better to try more than one time), type yes or y, default is no)");
		String thresexp=b.readLine();
		String criterion="null";
		double threshold=0.1d;
		if (!thresexp.equals("y") && !thresexp.equals("yes"))
		{
			thresexp="no";
			System.out.println("type in distance threshold value (any real number in (0,1), default is 0.1)");
			threshold=Float.parseFloat(b.readLine());
			if (threshold<0 || threshold>1)
				threshold=0.1d;
		}
		else
		{
			thresexp="yes";
			System.out.println("choose an optimisation criterion (default is 1):");
			System.out.println("1. intra/inter-cluster distance distribution comparison against a random clustering");
			System.out.println("2. silhouette");
			System.out.println("3. Goodman-Kruskal index");
			criterion=b.readLine();
			if (!criterion.equals("1") || !criterion.equals("2") || !criterion.equals("3"))
				criterion="1";
		}
		b.close();
		String [][] data = fastaParser (filename);
		int pointind=filename.indexOf('.');
		if (pointind<=0)
			pointind=filename.length();
		filename=filename.substring(0,pointind);
		int [][] res;
		if (!slow.equals("slow"))
			res = bootstrappedExternalClustering(data[1],threshold,"nucleotides",runs,thresexp,criterion,filename);
		else
			res = bootstrappedInternalExternalClustering(data[1],threshold,"nucleotides",runs,thresexp,criterion,filename);
		String perc;
		if (thresexp.equals("no"))
			perc=""+threshold;
		else
			perc="optim";
		FileWriter fw = new FileWriter(filename+"_clusters_"+slow+"_thr"+perc+".txt");
		for (int i=0; i<data[0].length; i++)
		{
			fw.write(data[0][i]+"\t");
			for (int j=0; j<res.length; j++)
				fw.write(res[j][i]+"\t");
			fw.write("\r\n");
		}
		fw.close();
	}
	
	public static int [][] bootstrappedExternalClustering (String [] a, double threshold, String type, int runs, String exper, String criter, String filen)
	throws Exception
	{
		double opt_thres = threshold;
		if (exper.equals("yes"))
		{
			
			double best_stat = -1000000;
			int best_i =-1;
			/*
			double [] thr_1 = new double [20];
			for (int i=0; i<thr_1.length; i++)
			{
				if (i<(double)((thr_1.length)/8))
				{
					thr_1[i]=Math.random();
				}
				else
					if (i<(double)((thr_1.length)/4))
					{
						thr_1[i]=Math.random()*0.7;
					}
					else
						if (i<(double)((thr_1.length)/2))
						{
							thr_1[i]=Math.random()*0.35;
						}
						else
							thr_1[i]=Math.random()*0.175;
			}
			*/
			double [] thr_1={0.001d,0.005d,0.0075d,0.01d,0.0125d,0.015d,0.0175d,0.02d,0.0225d,0.025d,0.0275d,0.03d,0.0325d,0.035d,0.0375d,0.04d,0.0425d,0.045d,0.0475d,0.05d,0.0525d,0.055d,0.0575d,0.06d,0.0625d,0.065d,0.0675d,0.07d,0.0725d,0.075d,0.0775d,0.08d,0.0825d,0.085d,0.0875d,0.09d,0.0925d,0.095d,0.0975d,0.1d,0.1025d,0.105d,0.1075d,0.11d,0.1125d,0.115d,0.1175d,0.12d,0.1225d,0.125d,0.1275d,0.13d,0.1325d,0.135d,0.1375d,0.14d,0.1425d,0.145d,0.1475d,0.15d,0.1525d,0.155d,0.1575d,0.16d,0.1625d,0.165d,0.1675d,0.17d,0.1725d,0.175d,0.1775d,0.18d,0.1825d,0.185d,0.1875d,0.19d,0.1925d,0.195d,0.1975d,0.2d,0.2025d,0.205d,0.2075d,0.21d,0.2125d,0.215d,0.2175d,0.22d,0.2225d,0.225d,0.2275d,0.23d,0.2325d,0.235d,0.2375d,0.24d,0.2425d,0.245d,0.2475d,0.25d,0.2525d,0.255d,0.2575d,0.26d,0.2625d,0.265d,0.2675d,0.27d,0.2725d,0.275d,0.2775d,0.28d,0.2825d,0.285d,0.2875d,0.29d,0.2925d,0.295d,0.2975d,0.3d,0.3025d,0.305d,0.3075d,0.31d,0.3125d,0.315d,0.3175d,0.32d,0.3225d,0.325d,0.3275d,0.33d,0.3325d,0.335d,0.3375d,0.34d,0.3425d,0.345d,0.3475d,0.35d,0.36d,0.37d,0.38d,0.39d,0.4d,0.41d,0.42d,0.43d,0.44d,0.45d,0.46d,0.47d,0.48d,0.49d,0.5d,0.55d,0.6d,0.65d,0.7d,0.75d,0.8d};
			//double [] thr_1={0.02d,0.03d,0.04,0.05d,0.07d,0.09d,0.1d,0.15d,0.20d,0.30d,0.4d,0.5d,0.6d};
			Arrays.sort(thr_1);
			int [] num_clust = new int [thr_1.length];
			
			FileWriter stat_fw = new FileWriter(filen+"_optimised_threshold_stats.txt");
			System.out.println("single clusterings for optimising threshold");
			int [][] result_1=new int[thr_1.length][a.length];
			for (int i=0; i<thr_1.length; i++)
			{
				//String [] bootalign_1 = a;
				String [] bootalign_1 = bootstrapAlignment(a);
				int [] indices_1 = new int [a.length];
				for (int j=0; j<indices_1.length; j++)
					indices_1[j]=j;
				shuffle(indices_1);
				String [] shufbootalign_1 = new String [indices_1.length];
				for (int j=0; j<indices_1.length; j++)
					shufbootalign_1[j]=bootalign_1[indices_1[j]];
				int [] tempresult_1 = clustering(shufbootalign_1, thr_1[i], type);
				for (int j=0; j<indices_1.length; j++)
					result_1[i][indices_1[j]]=tempresult_1[j];
			}
			System.out.println("evaluating criterion_"+criter+" values for different thresholds");
			
			double [] silhouette = new double [thr_1.length];
			double [] gk_index = new double [thr_1.length];
			double [] intrainter_index = new double [thr_1.length];
			
			for (int i=0; i<thr_1.length; i++)
			{
				System.out.print("\b\b\b\b\b\b\b\b\b\b\b");
				double prog = 100*((double)(i))/((double)(thr_1.length));
				System.out.print(roundToDecimals(prog,3)+"% ");

				for (int j=0; j<result_1[i].length; j++)
					if (num_clust[i]<result_1[i][j])
						num_clust[i]=result_1[i][j];
				num_clust[i]++;
				
				if (criter.equals("1"))
				{
				int bst=Math.max(1000,Math.min(result_1[i].length*result_1[i].length,10000));
				int [] shufres = new int [result_1[i].length];
				for (int j=0; j<shufres.length; j++)
					shufres[j]=result_1[i][j];
				shuffle(shufres);
				double [] intradist = new double [bst];
				double [] interdist = new double [bst];
				double [] intradistr = new double [bst];
				double [] interdistr = new double [bst];
				for (int j=0; j<bst; j++)
				{
					int q1 = (int)(Math.random()*result_1[i].length);
					int q2 = (int)(Math.random()*result_1[i].length);
					boolean trovato=false;
					for (int k=q2; k<result_1[i].length; k++)
					{
						if (result_1[i][q1]!=result_1[i][k])
						{
							interdist[j]=logDet(a[q1],a[k], type);
							trovato=true;
							break;
						}
					}
					if (!trovato)
						for (int k=0; k<q2; k++)
						{
							if (result_1[i][q1]!=result_1[i][k])
							{
								interdist[j]=logDet(a[q1],a[k], type);
								break;
							}
						}
					trovato=false;
					for (int k=q2; k<result_1[i].length; k++)
					{
						if (result_1[i][q1]==result_1[i][k])
						{
							intradist[j]=logDet(a[q1],a[k], type);
							trovato=true;
							break;
						}
					}
					if (!trovato)
						for (int k=0; k<q2; k++)
						{
							if (result_1[i][q1]==result_1[i][k])
							{
								intradist[j]=logDet(a[q1],a[k], type);
								break;
							}
						}
						trovato=false;
					for (int k=q2; k<shufres.length; k++)
					{
						if (shufres[q1]!=shufres[k])
						{
							interdistr[j]=logDet(a[q1],a[k], type);
							trovato=true;
							break;
						}
					}
					if (!trovato)
						for (int k=0; k<q2; k++)
						{
							if (shufres[q1]!=shufres[k])
							{
								interdistr[j]=logDet(a[q1],a[k], type);
								break;
							}
						}
					trovato=false;
					for (int k=q2; k<shufres.length; k++)
					{
						if (shufres[q1]==shufres[k])
						{
							intradistr[j]=logDet(a[q1],a[k], type);
							trovato=true;
							break;
						}
					}
					if (!trovato)
						for (int k=0; k<q2; k++)
						{
							if (shufres[q1]==shufres[k])
							{
								intradistr[j]=logDet(a[q1],a[k], type);
								break;
							}
						}
				}
				Arrays.sort(intradist);
				Arrays.sort(interdist);
				Arrays.sort(intradistr);
				Arrays.sort(interdistr);
				double intradist_med=intradist[(int)( (double)(intradist.length)*0.5d)];
				double interdist_med=interdist[(int)((double)(interdist.length)*0.5d)];
				double intradistr_med=intradistr[(int)((double)(intradistr.length)*0.5d)];
				double interdistr_med=interdistr[(int)((double)(interdistr.length)*0.5d)];
				intrainter_index[i]=(intradistr_med-intradist_med)+(interdist_med-interdistr_med);
				}
				
				double Nc=1;
				double Nd=1;
				int maxiter=10000;
				int maxcycles=0;
				String visited="";
				int counter=0;
				boolean still=true;
				if (criter.equals("3"))
				{
				while (still)
				{
					int q1 = (int)(Math.random()*result_1[i].length);
					int q2 = (int)(Math.random()*result_1[i].length);
					if (q2==q1)
						q2=(q1+1)%result_1[i].length;
					int q3 = (int)(Math.random()*result_1[i].length);
					if (q3==q2 || q3==q1)
						q3=(q2+1)%result_1[i].length;
					int q4 = (int)(Math.random()*result_1[i].length);
					if (q4==q3 || q4==q2 || q4==q1)
						q4=(q3+1)%result_1[i].length;
					String current = q1+","+q2+","+q3+","+q4+";";
					if (visited.indexOf(current)==-1)
					{
						counter++;
						double d1 = logDet(a[q1],a[q2], type);
						double d2 = logDet(a[q3],a[q4], type);
						if (d1<d2 && result_1[i][q1]==result_1[i][q2] && result_1[i][q3]!=result_1[i][q4])
							Nc++;
						if (d1>d2 && result_1[i][q1]!=result_1[i][q2] && result_1[i][q3]==result_1[i][q4])
							Nc++;
						if (d1<d2 && result_1[i][q1]!=result_1[i][q2] && result_1[i][q3]==result_1[i][q4])
							Nd++;
						if (d1>d2 && result_1[i][q1]==result_1[i][q2] && result_1[i][q3]!=result_1[i][q4])
							Nd++;
					}
					visited=visited+current;
					if (counter>maxiter || (counter>5000 && Nd>2) || maxcycles>1000000)
						still=false;
					maxcycles++;
				}
				gk_index[i]=(Nc-Nd)/(Nc+Nd);
				}
				
				if (criter.equals("3"))
				{
				double [] sintra=new double [result_1[i].length];
				for (int h=0; h<result_1[i].length; h++)
				{
					double count=0;
					for (int k=0; k<result_1[i].length; k++)
						if (result_1[i][h]==result_1[i][k])
						{
							sintra[h]+=logDet(a[h],a[k], type);
							count++;
						}
					sintra[h]=sintra[h]/count;
					if (count==1)
						sintra[h]=-100000;
				}
				double [][] sinter=new double [result_1[i].length][num_clust[i]];
				for (int h=0; h<result_1[i].length; h++)
				{
					
						
					double [] count1 = new double [num_clust[i]];
					for (int k=0; k<result_1[i].length; k++)
					{
						for (int j=0; j<num_clust[i]; j++)
						{
							if (result_1[i][h]!=result_1[i][k] && result_1[i][k]==j)
							{
								sinter[h][j]+=logDet(a[h],a[k], type);
								count1[j]++;
							}
						}
					}
					for (int j=0; j<num_clust[i]; j++)
					{
						sinter[h][j]=sinter[h][j]/count1[j];
						if (count1[j]==0)
							sinter[h][j]=100000;
					}
				}

				double [] sinter_min=new double [result_1[i].length];
				for (int h=0; h<result_1[i].length; h++)
				{
					sinter_min[h]=sinter[h][0];
					for (int j=0; j<num_clust[i]; j++)
					if (sinter_min[h]>sinter[h][j])
						sinter_min[h]=sinter[h][j];
				}
				for (int h=0; h<result_1[i].length; h++)
				{
					if (sintra[h]==-100000)
						silhouette[i]=0;
					else
						silhouette[i]+=(sinter_min[h]-sintra[h])/Math.max(sinter_min[h],sintra[h]);
				}
				silhouette[i]=silhouette[i]/((double)result_1[i].length);
				}	
			}
			stat_fw.write("threshold\tnum_clusters\topt_criterion_"+criter+"\r\n");
			
			for (int i=0; i<thr_1.length; i++)
			{
				if (num_clust[i]>1)
				{
					double curr_ind=0;
					if (criter.equals("1"))
						curr_ind=intrainter_index[i];
					if (criter.equals("2"))
						curr_ind=silhouette[i];
					if (criter.equals("3"))
						curr_ind=gk_index[i];
					if (curr_ind>best_stat)
					{
						best_stat=curr_ind;
						opt_thres=thr_1[i];
						best_i=i;
					}
					stat_fw.write(thr_1[i]+"\t"+num_clust[i]+"\t"+curr_ind+"\r\n");	
				}
			}
			System.out.println();

			System.out.println("optimal threshold is = "+opt_thres);
			stat_fw.close();
		}
		int [][] result = new int[runs][a.length];
		for (int i=0; i<runs; i++)
		{
			double thre=opt_thres;
			System.out.println("run no. "+i);
			String [] bootalign = bootstrapAlignment(a);
			int [] indices = new int [a.length];
			for (int j=0; j<indices.length; j++)
				indices[j]=j;
			shuffle(indices);
			String [] shufbootalign = new String [indices.length];
			for (int j=0; j<indices.length; j++)
				shufbootalign[j]=bootalign[indices[j]];
			int [] tempresult = clustering(shufbootalign, thre, type);
			for (int j=0; j<indices.length; j++)
				result[i][indices[j]]=tempresult[j];
		}
		return result;
	}
	
	public static int [][] bootstrappedInternalExternalClustering (String [] a, double threshold, String type, int runs, String exper, String criter, String filen)
	throws Exception
	{
		double opt_thres = threshold;
		if (exper.equals("yes"))
		{
			
			double best_stat = -1000000;
			int best_i =-1;
			/*
			double [] thr_1 = new double [20];
			for (int i=0; i<thr_1.length; i++)
			{
				if (i<(double)((thr_1.length)/8))
				{
					thr_1[i]=Math.random();
				}
				else
					if (i<(double)((thr_1.length)/4))
					{
						thr_1[i]=Math.random()*0.7;
					}
					else
						if (i<(double)((thr_1.length)/2))
						{
							thr_1[i]=Math.random()*0.35;
						}
						else
							thr_1[i]=Math.random()*0.175;
			}
			*/
			double [] thr_1={0.001d,0.005d,0.0075d,0.01d,0.0125d,0.015d,0.0175d,0.02d,0.0225d,0.025d,0.0275d,0.03d,0.0325d,0.035d,0.0375d,0.04d,0.0425d,0.045d,0.0475d,0.05d,0.0525d,0.055d,0.0575d,0.06d,0.0625d,0.065d,0.0675d,0.07d,0.0725d,0.075d,0.0775d,0.08d,0.0825d,0.085d,0.0875d,0.09d,0.0925d,0.095d,0.0975d,0.1d,0.1025d,0.105d,0.1075d,0.11d,0.1125d,0.115d,0.1175d,0.12d,0.1225d,0.125d,0.1275d,0.13d,0.1325d,0.135d,0.1375d,0.14d,0.1425d,0.145d,0.1475d,0.15d,0.1525d,0.155d,0.1575d,0.16d,0.1625d,0.165d,0.1675d,0.17d,0.1725d,0.175d,0.1775d,0.18d,0.1825d,0.185d,0.1875d,0.19d,0.1925d,0.195d,0.1975d,0.2d,0.2025d,0.205d,0.2075d,0.21d,0.2125d,0.215d,0.2175d,0.22d,0.2225d,0.225d,0.2275d,0.23d,0.2325d,0.235d,0.2375d,0.24d,0.2425d,0.245d,0.2475d,0.25d,0.2525d,0.255d,0.2575d,0.26d,0.2625d,0.265d,0.2675d,0.27d,0.2725d,0.275d,0.2775d,0.28d,0.2825d,0.285d,0.2875d,0.29d,0.2925d,0.295d,0.2975d,0.3d,0.3025d,0.305d,0.3075d,0.31d,0.3125d,0.315d,0.3175d,0.32d,0.3225d,0.325d,0.3275d,0.33d,0.3325d,0.335d,0.3375d,0.34d,0.3425d,0.345d,0.3475d,0.35d,0.36d,0.37d,0.38d,0.39d,0.4d,0.41d,0.42d,0.43d,0.44d,0.45d,0.46d,0.47d,0.48d,0.49d,0.5d,0.55d,0.6d,0.65d,0.7d,0.75d,0.8d};
			//double [] thr_1={0.02d,0.03d,0.04,0.05d,0.07d,0.09d,0.1d,0.15d,0.20d,0.30d,0.4d,0.5d,0.6d};
			Arrays.sort(thr_1);
			int [] num_clust = new int [thr_1.length];
			
			FileWriter stat_fw = new FileWriter(filen+"_optimised_threshold_stats.txt");
			System.out.println("single clusterings for optimising threshold");
			int [][] result_1=new int[thr_1.length][a.length];
			for (int i=0; i<thr_1.length; i++)
			{
				//String [] bootalign_1 = a;
				String [] bootalign_1 = bootstrapAlignment(a);
				int [] indices_1 = new int [a.length];
				for (int j=0; j<indices_1.length; j++)
					indices_1[j]=j;
				shuffle(indices_1);
				String [] shufbootalign_1 = new String [indices_1.length];
				for (int j=0; j<indices_1.length; j++)
					shufbootalign_1[j]=bootalign_1[indices_1[j]];
				int [] tempresult_1 = clustering(shufbootalign_1, thr_1[i], type);
				for (int j=0; j<indices_1.length; j++)
					result_1[i][indices_1[j]]=tempresult_1[j];
			}
			System.out.println("evaluating criterion_"+criter+" values for different thresholds");
			
			double [] silhouette = new double [thr_1.length];
			double [] gk_index = new double [thr_1.length];
			double [] intrainter_index = new double [thr_1.length];
			
			for (int i=0; i<thr_1.length; i++)
			{
				System.out.print("\b\b\b\b\b\b\b\b\b\b\b");
				double prog = 100*((double)(i))/((double)(thr_1.length));
				System.out.print(roundToDecimals(prog,3)+"% ");

				for (int j=0; j<result_1[i].length; j++)
					if (num_clust[i]<result_1[i][j])
						num_clust[i]=result_1[i][j];
				num_clust[i]++;
				
				if (criter.equals("1"))
				{
				int bst=Math.max(1000,Math.min(result_1[i].length*result_1[i].length,10000));
				int [] shufres = new int [result_1[i].length];
				for (int j=0; j<shufres.length; j++)
					shufres[j]=result_1[i][j];
				shuffle(shufres);
				double [] intradist = new double [bst];
				double [] interdist = new double [bst];
				double [] intradistr = new double [bst];
				double [] interdistr = new double [bst];
				for (int j=0; j<bst; j++)
				{
					int q1 = (int)(Math.random()*result_1[i].length);
					int q2 = (int)(Math.random()*result_1[i].length);
					boolean trovato=false;
					for (int k=q2; k<result_1[i].length; k++)
					{
						if (result_1[i][q1]!=result_1[i][k])
						{
							interdist[j]=logDet(a[q1],a[k], type);
							trovato=true;
							break;
						}
					}
					if (!trovato)
						for (int k=0; k<q2; k++)
						{
							if (result_1[i][q1]!=result_1[i][k])
							{
								interdist[j]=logDet(a[q1],a[k], type);
								break;
							}
						}
					trovato=false;
					for (int k=q2; k<result_1[i].length; k++)
					{
						if (result_1[i][q1]==result_1[i][k])
						{
							intradist[j]=logDet(a[q1],a[k], type);
							trovato=true;
							break;
						}
					}
					if (!trovato)
						for (int k=0; k<q2; k++)
						{
							if (result_1[i][q1]==result_1[i][k])
							{
								intradist[j]=logDet(a[q1],a[k], type);
								break;
							}
						}
						trovato=false;
					for (int k=q2; k<shufres.length; k++)
					{
						if (shufres[q1]!=shufres[k])
						{
							interdistr[j]=logDet(a[q1],a[k], type);
							trovato=true;
							break;
						}
					}
					if (!trovato)
						for (int k=0; k<q2; k++)
						{
							if (shufres[q1]!=shufres[k])
							{
								interdistr[j]=logDet(a[q1],a[k], type);
								break;
							}
						}
					trovato=false;
					for (int k=q2; k<shufres.length; k++)
					{
						if (shufres[q1]==shufres[k])
						{
							intradistr[j]=logDet(a[q1],a[k], type);
							trovato=true;
							break;
						}
					}
					if (!trovato)
						for (int k=0; k<q2; k++)
						{
							if (shufres[q1]==shufres[k])
							{
								intradistr[j]=logDet(a[q1],a[k], type);
								break;
							}
						}
				}
				Arrays.sort(intradist);
				Arrays.sort(interdist);
				Arrays.sort(intradistr);
				Arrays.sort(interdistr);
				double intradist_med=intradist[(int)( (double)(intradist.length)*0.5d)];
				double interdist_med=interdist[(int)((double)(interdist.length)*0.5d)];
				double intradistr_med=intradistr[(int)((double)(intradistr.length)*0.5d)];
				double interdistr_med=interdistr[(int)((double)(interdistr.length)*0.5d)];
				intrainter_index[i]=(intradistr_med-intradist_med)+(interdist_med-interdistr_med);
				}
				
				double Nc=1;
				double Nd=1;
				int maxiter=10000;
				int maxcycles=0;
				String visited="";
				int counter=0;
				boolean still=true;
				if (criter.equals("3"))
				{
				while (still)
				{
					int q1 = (int)(Math.random()*result_1[i].length);
					int q2 = (int)(Math.random()*result_1[i].length);
					if (q2==q1)
						q2=(q1+1)%result_1[i].length;
					int q3 = (int)(Math.random()*result_1[i].length);
					if (q3==q2 || q3==q1)
						q3=(q2+1)%result_1[i].length;
					int q4 = (int)(Math.random()*result_1[i].length);
					if (q4==q3 || q4==q2 || q4==q1)
						q4=(q3+1)%result_1[i].length;
					String current = q1+","+q2+","+q3+","+q4+";";
					if (visited.indexOf(current)==-1)
					{
						counter++;
						double d1 = logDet(a[q1],a[q2], type);
						double d2 = logDet(a[q3],a[q4], type);
						if (d1<d2 && result_1[i][q1]==result_1[i][q2] && result_1[i][q3]!=result_1[i][q4])
							Nc++;
						if (d1>d2 && result_1[i][q1]!=result_1[i][q2] && result_1[i][q3]==result_1[i][q4])
							Nc++;
						if (d1<d2 && result_1[i][q1]!=result_1[i][q2] && result_1[i][q3]==result_1[i][q4])
							Nd++;
						if (d1>d2 && result_1[i][q1]==result_1[i][q2] && result_1[i][q3]!=result_1[i][q4])
							Nd++;
					}
					visited=visited+current;
					if (counter>maxiter || (counter>5000 && Nd>2) || maxcycles>1000000)
						still=false;
					maxcycles++;
				}
				gk_index[i]=(Nc-Nd)/(Nc+Nd);
				}
				
				if (criter.equals("3"))
				{
				double [] sintra=new double [result_1[i].length];
				for (int h=0; h<result_1[i].length; h++)
				{
					double count=0;
					for (int k=0; k<result_1[i].length; k++)
						if (result_1[i][h]==result_1[i][k])
						{
							sintra[h]+=logDet(a[h],a[k], type);
							count++;
						}
					sintra[h]=sintra[h]/count;
					if (count==1)
						sintra[h]=-100000;
				}
				double [][] sinter=new double [result_1[i].length][num_clust[i]];
				for (int h=0; h<result_1[i].length; h++)
				{
					
						
					double [] count1 = new double [num_clust[i]];
					for (int k=0; k<result_1[i].length; k++)
					{
						for (int j=0; j<num_clust[i]; j++)
						{
							if (result_1[i][h]!=result_1[i][k] && result_1[i][k]==j)
							{
								sinter[h][j]+=logDet(a[h],a[k], type);
								count1[j]++;
							}
						}
					}
					for (int j=0; j<num_clust[i]; j++)
					{
						sinter[h][j]=sinter[h][j]/count1[j];
						if (count1[j]==0)
							sinter[h][j]=100000;
					}
				}

				double [] sinter_min=new double [result_1[i].length];
				for (int h=0; h<result_1[i].length; h++)
				{
					sinter_min[h]=sinter[h][0];
					for (int j=0; j<num_clust[i]; j++)
					if (sinter_min[h]>sinter[h][j])
						sinter_min[h]=sinter[h][j];
				}
				for (int h=0; h<result_1[i].length; h++)
				{
					if (sintra[h]==-100000)
						silhouette[i]=0;
					else
						silhouette[i]+=(sinter_min[h]-sintra[h])/Math.max(sinter_min[h],sintra[h]);
				}
				silhouette[i]=silhouette[i]/((double)result_1[i].length);
				}	
			}
			stat_fw.write("threshold\tnum_clusters\topt_criterion_"+criter+"\r\n");
			
			for (int i=0; i<thr_1.length; i++)
			{
				if (num_clust[i]>1)
				{
					double curr_ind=0;
					if (criter.equals("1"))
						curr_ind=intrainter_index[i];
					if (criter.equals("2"))
						curr_ind=silhouette[i];
					if (criter.equals("3"))
						curr_ind=gk_index[i];
					if (curr_ind>best_stat)
					{
						best_stat=curr_ind;
						opt_thres=thr_1[i];
						best_i=i;
					}
					stat_fw.write(thr_1[i]+"\t"+num_clust[i]+"\t"+curr_ind+"\r\n");	
				}
			}
			System.out.println();

			System.out.println("optimal threshold is = "+opt_thres);
			stat_fw.close();
		}
		int [][] result = new int[runs][a.length];
		for (int i=0; i<runs; i++)
		{
			double thr=opt_thres;
			System.out.println("run no. "+i);
			int [] indices = new int [a.length];
			for (int j=0; j<indices.length; j++)
				indices[j]=j;
			shuffle(indices);
			String [] shufalign = new String [indices.length];
			for (int j=0; j<indices.length; j++)
				shufalign[j]=a[indices[j]];
			int [] tempresult = bootstrappedInternalClustering(shufalign, thr, type);
			for (int j=0; j<indices.length; j++)
				result[i][indices[j]]=tempresult[j];
		}
		return result;
	}
	
	public static int [] clustering (String [] a, double threshold, String type)
	{
		System.out.print("assessment of distance statistics ");
		int sample = (int)(Math.min(500000,Math.max(1000,a.length*a.length)));
		double [] distance_distr = new double [sample];
		double prec_thres=-1;
		boolean found=false;
		for (int i=0; i<sample; i++)
		{
			String si = Double.toString(i);
			System.out.print(si);
			for (int j=0; j<si.length(); j++)
				System.out.print("\b");
			int r1 = (int) (Math.random()*a.length);
			int r2 = (int) (Math.random()*a.length);
			String s1 = a[r1];
			String s2 = a[r2];
			distance_distr[i] = logDet(s1, s2, type);
			if (i>1000 && i%100==0)
			{
				double [] temp_distr= new double[i];
				for (int j=0; j<i; j++)
					temp_distr[j]=distance_distr[j];
				Arrays.sort(temp_distr);
				double temp_thres=temp_distr[(int)(threshold*i)];
				if (Math.abs(prec_thres-temp_thres)<0.0000001)
				{
					prec_thres=temp_thres;
					found=true;
					break;
				}
				else
					prec_thres=temp_thres;
				
			}
		}
		System.out.println();
		double dist_threshold=prec_thres;
		if (!found)
		{
			Arrays.sort(distance_distr);
			dist_threshold = distance_distr[(int)(threshold*sample)];
		}
		
		//double dist_threshold = average(distance_distr)-1.96*stdev(distance_distr)/Math.sqrt(sample);
		System.out.println("threshold distance ("+threshold+") = "+dist_threshold);
		int [] result = new int [a.length];
		LinkedList<LinkedList> clusterlist = new LinkedList();
		System.out.println("clustering sequences ");
		for (int i=0; i<a.length; i++)
		{
			String seq1=a[i];
			int clusterfound=-1;
			for (int j=0; j<clusterlist.size(); j++)
			{
				LinkedList l = clusterlist.get(j);
				int maxcomp = (int)(Math.min(Math.max(Math.sqrt(l.size()),10),100));
				if (maxcomp>=l.size())
					maxcomp=l.size();
				double [] localdist = new double [maxcomp];
				for (int k=0; k<maxcomp; k++)
				{
					int randentry = (int)(Math.random()*l.size());
					double d = logDet(seq1,(String)(l.get(randentry)), type);
					localdist[k] = d;
				}
				Arrays.sort(localdist);
				double avgdist=average(localdist);
				double meddist=localdist[localdist.length/2];
				if (meddist<=dist_threshold)
				{
					clusterfound=j;
					l.add(seq1);
					clusterlist.set(j,l);
					result[i]=j;
					break;
				}
			}
			if (clusterfound==-1)
			{
				LinkedList l = new LinkedList();
				l.add(seq1);
				clusterlist.add(l);
				result[i]=clusterlist.size()-1;
			}
			double perc = 100*(double)((double)(i)/(double)(a.length));
			perc=roundToDecimals(perc,3);
			if (perc<10)
				System.out.print(" 0"+perc+"%");
			else
				System.out.print(" "+perc+"%");
			System.out.print("\b\b\b\b\b\b\b\b");
			
		}
		System.out.println();
		int [] rearrangresult = rearrangement (result, a, clusterlist, dist_threshold, type, "external");
		//return result;
		return rearrangresult;
	}
	
	public static int [] bootstrappedInternalClustering (String [] a, double threshold, String type)
	{
		System.out.print("assessment of distance statistics ");
		int sample = (int)(Math.min(10000,Math.max(1000,a.length*a.length)));
		int boot = 400;
		if (a[0].length()>10000)
			boot=10;
		if (a[0].length()>5000 && a[0].length()<=10000)
			boot=25;
		if (a[0].length()>1000 && a[0].length()<=5000)
			boot=50;
		if (a[0].length()>500 && a[0].length()<=1000)
			boot=100;
		if (a[0].length()>100 && a[0].length()<=500)
			boot=200;
		//boot=25;
		double [] distance_distr = new double [sample];
		double prec_thres=-1;
		boolean found=false;
		for (int i=0; i<sample; i++)
		{
			String si = Integer.toString(i);
			System.out.print(si);
			for (int j=0; j<si.length(); j++)
				System.out.print("\b");
			int r1 = (int) (Math.random()*a.length);
			int r2 = (int) (Math.random()*a.length);
			String s1 = a[r1];
			String s2 = a[r2];
			distance_distr[i] = bootstrappedLogDet(s1, s2, type, boot)[0];
			if (i>1000 && i%100==0)
			{
				double [] temp_distr= new double[i];
				for (int j=0; j<i; j++)
					temp_distr[j]=distance_distr[j];
				Arrays.sort(temp_distr);
				double temp_thres=temp_distr[(int)(threshold*i)];
				if (Math.abs(prec_thres-temp_thres)<0.0000001)
				{
					prec_thres=temp_thres;
					found=true;
					break;
				}
				else
					prec_thres=temp_thres;
				
			}
		}
		System.out.println();
		double dist_threshold=prec_thres;
		if (!found)
		{
			Arrays.sort(distance_distr);
			dist_threshold = distance_distr[(int)(threshold*sample)];
		}
			
		//double dist_threshold = average(distance_distr)-1.96*stdev(distance_distr)/Math.sqrt(sample);
		System.out.println("threshold distance ("+threshold+") = "+dist_threshold);
		int [] result = new int [a.length];
		LinkedList<LinkedList> clusterlist = new LinkedList();
		System.out.println("clustering sequences ");
		for (int i=0; i<a.length; i++)
		{
			String seq1=a[i];
			int clusterfound=-1;
			for (int j=0; j<clusterlist.size(); j++)
			{
				LinkedList l = clusterlist.get(j);
				int maxcomp = (int)(Math.min(Math.max(Math.sqrt(l.size()),10),100));
				if (maxcomp>=l.size())
					maxcomp=l.size();
				double [] localdist = new double [maxcomp];
				for (int k=0; k<maxcomp; k++)
				{
					int randentry = (int)(Math.random()*l.size());
					double d = bootstrappedLogDet(seq1,(String)(l.get(randentry)), type, boot)[0];
					localdist[k] = d;
				}
				Arrays.sort(localdist);
				double avgdist=average(localdist);
				double meddist=localdist[localdist.length/2];
				if (meddist<=dist_threshold)
				{
					clusterfound=j;
					l.add(seq1);
					clusterlist.set(j,l);
					result[i]=j;
					break;
				}
			}
			if (clusterfound==-1)
			{
				LinkedList l = new LinkedList();
				l.add(seq1);
				clusterlist.add(l);
				result[i]=clusterlist.size()-1;
			}
			double perc = 100*(double)((double)(i)/(double)(a.length));
			perc=roundToDecimals(perc,3);
			if (perc<10)
				System.out.print(" 0"+perc+"%");
			else
				System.out.print(" "+perc+"%");
			System.out.print("\b\b\b\b\b\b\b\b");
		}
		System.out.println();
		int [] rearrangresult = rearrangement (result, a, clusterlist, dist_threshold, type, "internal");
		return rearrangresult;
		//return result;
	}
	
	public static int [] rearrangement (int [] r, String [] a, LinkedList<LinkedList> clusterlist, double threshold, String type, String clusmethod)
	{
		System.out.print("checking singletons: ");
		int [] results = new int [r.length];
		int boot = 400;
		if (a[0].length()>10000)
			boot=10;
		if (a[0].length()>5000 && a[0].length()<=10000)
			boot=25;
		if (a[0].length()>1000 && a[0].length()<=5000)
			boot=50;
		if (a[0].length()>500 && a[0].length()<=1000)
			boot=100;
		if (a[0].length()>100 && a[0].length()<=500)
			boot=200;
		for (int i=0; i<results.length; i++)
			results[i]=r[i];
		int [] cluslengths = new int [clusterlist.size()];
		for (int i=0; i<cluslengths.length; i++)
			cluslengths[i]=clusterlist.get(i).size();
		Arrays.sort(cluslengths);
		int thres=cluslengths[(int)(cluslengths.length*0.1)];
		LinkedList<LinkedList> newclusterlist = new LinkedList();
		for (int i=0; i<clusterlist.size(); i++)
		{
			LinkedList<String> l1 = new LinkedList();
			LinkedList<String> l2 = clusterlist.get(i);
			for (int j=0; j<l2.size(); j++)
			{
				String s = l2.get(j);
				l1.add(s);
			}
			newclusterlist.add(l1);
		}
		for (int i=0; i<results.length; i++)
		{
			if (results[i]>=0)
				if (newclusterlist.get(results[i]).size()<=thres)
				{
					LinkedList removed = newclusterlist.remove(results[i]);
					for (int j=0; j<results.length; j++)
						if (j!=i)
						{
							if (results[j]==results[i])
								results[j]=-1;
							if (results[j]>results[i])
								results[j]=results[j]-1;
						}
					results[i]=-1;
				}
		}
		System.out.println((clusterlist.size()-newclusterlist.size())+" removed. Rearranging ");
		for (int i=0; i<results.length; i++)
		{
			if (results[i]==-1)
			{
				String seq1=a[i];
				int clusterfound=-1;
				for (int j=0; j<newclusterlist.size(); j++)
				{
					LinkedList l = newclusterlist.get(j);
					int maxcomp = (int)(Math.min(Math.max(Math.sqrt(l.size()),10),100));
					if (maxcomp>=l.size())
						maxcomp=l.size();
					double [] localdist = new double [maxcomp];
					for (int k=0; k<maxcomp; k++)
					{
						int randentry = (int)(Math.random()*l.size());
						double d;
						if (clusmethod.equals("internal"))
							d = bootstrappedLogDet(seq1,(String)(l.get(randentry)), type, boot)[0];
						else
							d = logDet(seq1,(String)(l.get(randentry)), type);
						localdist[k] = d;
					}
					Arrays.sort(localdist);
					double avgdist=average(localdist);
					double meddist=localdist[localdist.length/2];
					if (meddist<=threshold)
					{
						clusterfound=j;
						l.add(seq1);
						newclusterlist.set(j,l);
						results[i]=j;
						break;
					}
				}
				if (clusterfound==-1)
				{
					LinkedList l = new LinkedList();
					l.add(seq1);
					newclusterlist.add(l);
					results[i]=newclusterlist.size()-1;
				}
			}
			double perc = 100*(double)((double)(i)/(double)(a.length));
			perc=roundToDecimals(perc,3);
			if (perc<10)
				System.out.print(" 0"+perc+"%");
			else
				System.out.print(" "+perc+"%");
			System.out.print("\b\b\b\b\b\b\b\b");
		}
		System.out.println();
		return results;
	}
	
	public static String [] bootstrapAlignment (String [] a)
	{
		int size = a[0].length();
		for (int i=1; i<a.length; i++)
		{
			if (size!=a[i].length())
			{
				System.out.println("Error in bootstrapAlignment: sequences of different lengths");
				System.exit(0);
			}
		}
		int [] sample = new int [a[0].length()];
		for (int i=0; i<sample.length; i++)
		{
			int rand = (int)(Math.random()*sample.length);
			sample[i]=rand;
		}
		String [] result = new String [a.length];
		for (int i=0; i<a.length; i++)
		{
			String s1 = a[i];
			char [] c1 = s1.toCharArray();
			char [] bc1 = s1.toCharArray();
			for (int j=0; j<s1.length(); j++)
				bc1[j]=c1[sample[j]];
			result[i]=String.valueOf(bc1);
		}
		return result;
	}
	
	public static String [][] fastaParser (String file)
	throws Exception
	{
		LinkedList<String> names = new LinkedList();
		LinkedList<String> sequences = new LinkedList();
		FileReader fw = new FileReader(file);
		BufferedReader read = new BufferedReader(fw);
		String s1="";
		while(true)
		{
			String s = read.readLine();
			if (s==null)
			{
				sequences.add(s1);
				break;
			}
			if (s.startsWith(">"))
			{
				names.add(s);
				if (!s1.equals(""))
					sequences.add(s1);
				s1="";
			}
			else
				s1+=s;
		}
		fw.close();
		String [][] results = new String[2][names.size()];
		results[0]=names.toArray(new String [names.size()]);
		results[1]=sequences.toArray(new String [names.size()]);
		return results;
	}
	
	public static double [] bootstrappedLogDet (String s1, String s2, String type, int boot)
	{
		if (s1.length()!=s2.length())
		{
			System.out.println("Error in bootstrappedLogDet distance: sequences have different lengths");
			System.exit(0);
		}
		double [] result = new double [3];
		double [] distances = new double [boot];
		for (int i=0; i<boot; i++)
		{
			String bs1="";
			String bs2="";
			int [] charsample = new int [s1.length()];
			char [] c1 = s1.toCharArray();
			char [] c2 = s2.toCharArray();
			char [] bc1 = s1.toCharArray();
			char [] bc2 = s2.toCharArray();
			for (int j=0; j<s1.length(); j++)
			{
				int rand = (int)(Math.random()*s1.length());
				charsample[j]=rand;
				bc1[j]=c1[charsample[j]];
				bc2[j]=c2[charsample[j]];
			}
			bs1=String.valueOf(bc1);
			bs2=String.valueOf(bc2);
			distances[i]=logDet(bs1,bs2,type);
		}
		Arrays.sort(distances);
		result[0]=distances[distances.length/2];
		result[1]=average(distances);
		result[2]=stdev(distances);
		return result;
	}
	
	public static double ttest (double [] a, double [] b)
	{
		if (a.length<=30 && b.length<=30)
		{
			double avga = average(a);
			double avgb = average(b);
			double vara = stdev(a)*stdev(a);
			double varb = stdev(b)*stdev(b);
			double na = (double)(a.length);
			double nb = (double)(b.length);
			double s = Math.sqrt((vara/na)+(varb/nb));
			double t = (avga-avgb)/s;
			double df = ((vara/na+varb/nb)*(vara/na+varb/nb))/((vara/na)*(vara/na)/(na-1)+(varb/nb)*(varb/nb)/(nb-1));
			double p1 = (gamma((df+1)/2)/gamma(df/2));
			double p2 = (1/Math.sqrt(Math.PI*df));
			double p3 = Math.pow((1+t*t/df),(-(df+1)/2));
			double pval= p1*p2*p3;
			return pval;
		}
		else
		{
			//int num = Math.max(a.length,b.length);
			int num=30;
			double [] pvalvec = new double [num];
			for (int i=0; i<num; i++)
			{
				double [] a1 = new double [a.length];
				if (a.length>30)
				{
					a1 = new double [30];
					for (int j=0; j<30; j++)
					{
						int r1=(int)(Math.random()*a.length);
						a1[j]=a[r1];
					}
				}
				else
					for (int j=0; j<a.length; j++)
					{
						a1[j]=a[j];
					}
				double [] b1 = new double [b.length];
				if (b.length>30)
				{
					b1 = new double [30];
					for (int j=0; j<30; j++)
					{
						int r1=(int)(Math.random()*b.length);
						b1[j]=b[r1];
					}
				}
				else
					for (int j=0; j<b.length; j++)
					{
						b1[j]=b[j];
					}
				double avga = average(a1);
				double avgb = average(b1);
				double vara = stdev(a1)*stdev(a1);
				double varb = stdev(b1)*stdev(b1);
				double na = (double)(a1.length);
				double nb = (double)(b1.length);
				double s = Math.sqrt((vara/na)+(varb/nb));
				double t = (avga-avgb)/s;
				double df = ((vara/na+varb/nb)*(vara/na+varb/nb))/((vara/na)*(vara/na)/(na-1)+(varb/nb)*(varb/nb)/(nb-1));
				double p1 = (gamma((df+1)/2)/gamma(df/2));
				double p2 = (1/Math.sqrt(Math.PI*df));
				double p3 = Math.pow((1+t*t/df),(-(df+1)/2));
				double pval= p1*p2*p3;
				pvalvec[i]=pval;
			}
			return average(pvalvec);
		}	
	}
	
	public static double average (double [] a)
	{
		double avg = 0;
		for (int i=0; i<a.length; i++)
			avg+=a[i];
		avg=avg/a.length;
		return avg;
	}
	
	public static double stdev (double [] a)
	{
		double std = 0;
		double avg = average(a);
		for (int i=0; i<a.length; i++)
			std+=(a[i]-avg)*(a[i]-avg);
		std=std/(a.length-1);
		return std;
	}
	
	public static double logDet (String s1, String s2, String type)
	{
		String a = s1.toUpperCase();
		String b = s2.toUpperCase();
		
		if (a.length()!=b.length())
		{
			System.out.println("Error in logDet distance: sequences have different lengths");
			System.exit(0);
		}
		
		String alphabet = "";
		if (type.equals("nucleotides"))
			alphabet="ACGT";
		if (type.equals("aminoacids"))
			alphabet="ABCDEFGHIJKLMNOPQRSTUVWXYZ";
		
		double [][] freqmat = new double[alphabet.length()][alphabet.length()];
		double [] afreq = new double[alphabet.length()];
		double [] bfreq = new double[alphabet.length()];
		
		//to avoid a bit of zero degeneration
		for (int i=0; i<freqmat.length; i++)
			for (int j=0; j<freqmat[i].length; j++)
			{
				freqmat[i][j]=1/4;
			}
		for (int i=0; i<afreq.length; i++)
		{
			afreq[i]=1/4;
			bfreq[i]=1/4;
		}
		
		double l=0;
		char [] ca = a.toCharArray();
		char [] cb = b.toCharArray();
		for (int i=0; i<ca.length; i++)
		{
			if ( ca[i]=='A' && cb[i]=='A' )
			{
				l++;
				freqmat[0][0]++;
				afreq[0]++;
				bfreq[0]++;
			}
			if ( ca[i]=='A' && cb[i]=='C' )
			{
				l++;
				freqmat[0][1]++;
				afreq[0]++;
				bfreq[1]++;
			}
			if ( ca[i]=='A' && cb[i]=='G' )
			{
				l++;
				freqmat[0][2]++;
				afreq[0]++;
				bfreq[2]++;
			}
			if ( ca[i]=='A' && cb[i]=='T' )
			{
				l++;
				freqmat[0][3]++;
				afreq[0]++;
				bfreq[3]++;
			}
			if ( ca[i]=='C' && cb[i]=='A' )
			{
				l++;
				freqmat[1][0]++;
				afreq[1]++;
				bfreq[0]++;
			}
			if ( ca[i]=='C' && cb[i]=='C' )
			{
				l++;
				freqmat[1][1]++;
				afreq[1]++;
				bfreq[1]++;
			}
			if ( ca[i]=='C' && cb[i]=='G' )
			{
				l++;
				freqmat[1][2]++;
				afreq[1]++;
				bfreq[2]++;
			}
			if ( ca[i]=='C' && cb[i]=='T' )
			{
				l++;
				freqmat[1][3]++;
				afreq[1]++;
				bfreq[3]++;
			}
			if ( ca[i]=='G' && cb[i]=='A' )
			{
				l++;
				freqmat[2][0]++;
				afreq[2]++;
				bfreq[0]++;
			}
			if ( ca[i]=='G' && cb[i]=='C' )
			{
				l++;
				freqmat[2][1]++;
				afreq[2]++;
				bfreq[1]++;
			}
			if ( ca[i]=='G' && cb[i]=='G' )
			{
				l++;
				freqmat[2][2]++;
				afreq[2]++;
				bfreq[2]++;
			}
			if ( ca[i]=='G' && cb[i]=='T' )
			{
				l++;
				freqmat[2][3]++;
				afreq[2]++;
				bfreq[3]++;
			}
			if ( ca[i]=='T' && cb[i]=='A' )
			{
				l++;
				freqmat[3][0]++;
				afreq[3]++;
				bfreq[0]++;
			}
			if ( ca[i]=='T' && cb[i]=='C' )
			{
				l++;
				freqmat[3][1]++;
				afreq[3]++;
				bfreq[1]++;
			}
			if ( ca[i]=='T' && cb[i]=='G' )
			{
				l++;
				freqmat[3][2]++;
				afreq[3]++;
				bfreq[2]++;
			}
			if ( ca[i]=='T' && cb[i]=='T' )
			{
				l++;
				freqmat[3][3]++;
				afreq[3]++;
				bfreq[3]++;
			}
		}
			
		for (int i=0; i<afreq.length; i++)
		{
			afreq[i]=afreq[i]/l;
			bfreq[i]=bfreq[i]/l;
			for (int j=0; j<bfreq.length; j++)
			{
				freqmat[i][j]=freqmat[i][j]/l;
			}
		}
		double r = alphabet.length();
		double fprod = 1;
		for (int i=0; i<afreq.length; i++)
			fprod=fprod*afreq[i]*bfreq[i];
		double result = -1/r * Math.log( determinant(freqmat) / Math.sqrt(fprod) );
		return result;
	}

	public static double determinant (double[][] mat) 
	{
	
		double result = 0; 
		if (mat.length == 1)
		{
			result = mat[0][0]; 
			return result;
		}
		if (mat.length == 2)
		{
			result = mat[0][0] * mat[1][1] - mat[0][1] * mat[1][0]; 
			return result;
		}
		for (int i = 0; i < mat[0].length; i++)
		{
			double temp[][] = new double[mat.length - 1][mat[0].length - 1];
			for (int j = 1; j < mat.length; j++)
			{
				for (int k = 0; k < mat[0].length; k++)
				{
					if (k < i)
					{	
						temp[j - 1][k] = mat[j][k];
					}
					else if (k > i)
					{
						temp[j - 1][k - 1] = mat[j][k];
					}
				}
			}
			result += mat[0][i] * Math.pow(-1, (double)i) * determinant(temp);
		}
		return result;
	}
	
	public static void shuffle (int [] array)
	{
		Random rng = new Random();
		// n is the number of items left to shuffle
		for (int n = array.length; n > 1; n--) 
		{
			// Pick a random element to move to the end
			int k = rng.nextInt(n);  // 0 <= k <= n - 1.
			// Simple swap of variables
			int tmp = array[k];
			array[k] = array[n - 1];
			array[n - 1] = tmp;
		}
	}
	
	public static double logGamma(double x)
	{
		double tmp = (x - 0.5) * Math.log(x + 4.5) - (x + 4.5);
		double ser = 1.0 + 76.18009173    / (x + 0)   - 86.50532033    / (x + 1)
                       + 24.01409822    / (x + 2)   -  1.231739516   / (x + 3)
                       +  0.00120858003 / (x + 4)   -  0.00000536382 / (x + 5);
		return tmp + Math.log(ser * Math.sqrt(2 * Math.PI));
   	}
	public static double gamma(double x)
	{
		return Math.exp(logGamma(x));
	}

	public static double roundToDecimals(double d, int c)
	{
		int temp=(int)((d*Math.pow(10,c)));
		return (((double)temp)/Math.pow(10,c));
	}

}
